# Supplementary material for: Relationship between normalized distributional pattern and functional outcome in patients with acute cardiogenic cerebral embolism
Source: PLoS One. 2019 Jan 15;14(1):e0210709. doi: 10.1371/journal.pone.0210709 (PMC6333406; doi:10.1371/journal.pone.0210709)
Supplement: S1 Dataset — (ZIP) [file pone.0210709.s002.zip]

Archive with 3 entries (2 files):
- Supplementary_dataset.xlsx
- __MACOSX/
- __MACOSX/._Supplementary_dataset.xlsx
