# Supplementary material for: Relationship between normalized distributional pattern and functional outcome in patients with acute cardiogenic cerebral embolism
Source: PLoS One. 2019 Jan 15;14(1):e0210709. doi: 10.1371/journal.pone.0210709 (PMC6333406; doi:10.1371/journal.pone.0210709)
Supplement: S1 Dataset — (ZIP) [file pone.0210709.s002.zip › Supplementary_dataset.xlsx]

## Sheet: all_datastat_stat
patient no	age	sex (0: male, 1:femal)	pre mRS	HT	HL	DM	Af	HF	onset to MRI (days)	herniation	pneumonia	majorartery occlusion (ICA, M1, BA)	hemorrhagic transformation	iv tPA	post mRS	infarction volume
																right cerebral hemisphere	left cerebral hemisphere	right cerebellar hemisphere	left cerebellar hemisphere
1	88	1	0	0	0	0	1	1	1	0	0	0	0	0	3	2.024
2	61	0	0	0	0	0	1	0	2	0	0	0	0	1	1	249.743	7.299
3	87	1	0	1	0	1	1	0	0	0	0	1	0	0	4		66.796
4	95	0	0	1	0	0	1	0	3	0	1	1	0	0	5	572.061	57.202
5	87	1	1	0	0	0	1	1	8	0	0	0	0	0	2	41.673
6	77	1	0	0	0	0	1	0	0	0	0	1	0	0	4	2.364	353.808
7	69	0	0	1	0	0	1	0	0	0	0	0	0	1	2		27.874
8	79	1	0	1	0	0	1	0	1	0	1	0	0	0	4		95.12
9	62	1	1	0	0	0	1	0	0	0	0	0	0	0	2		34.521
10	83	0	1	1	0	0	1	0	0	0	1	1	0	0	5		325.644
11	69	0	0	1	1	1	1	0	0	0	1	1	0	0	2	6.13	242.974
12	91	1	0	1	0	0	1	1	1	0	0	0	0	0	4	49.168
13	64	0	0	0	0	0	1	0	1	0	0	0	0	1	1		4.786
14	54	0	0	1	0	1	1	0	0	0	0	0	0	0	1	2.741
15	71	0	0	0	1	0	1	0	1	0	0	0	0	0	1	47.323
16	85	1	1	1	1	1	1	0	1	0	0	1	0	0	3	117.713
17	79	0	2	0	0	1	1	1	2	0	0	0	0	0	1		15.669
18	92	0	0	1	0	0	1	0	3	0	0	0	0	0	4	0.743
19	71	1	0	0	0	1	1	0	0	0	0	0	0	0	1		7.959
20	80	0	0	0	0	1	1	0	6	0	1	0	0	0	5	10.308	122.882
21	86	1	0	1	1	0	1	0	1	0	0	1	0	0	4	1.412	88.024
22	59	0	0	0	0	0	1	0	0	0	0	0	0	0	1	299.328
23	93	1	0	1	0	0	1	0	0	1	0	1	0	0	5		272.273
24	60	1	0	1	1	0	1	1	0	1	1	1	0	0	6	369.445	1.363
25	78	1	3	1	0	1	1	1	0	0	1	1	0	1	6	5.067	225.172
26	67	1	0	0	0	0	1	0	0	0	0	0	0	0	0	4.885	2.573
27	85	1	0	0	1	1	1	1	1	1	0	1	0	0	6	40.217	504.97
28	65	1	0	0	1	0	1	0	4	0	0	0	0	0	1	33.952	0
29	69	1	0	1	1	1	1	1	2	0	0	1	0	1	4		182.312
30	79	1	0	1	0	0	1	0	0	0	0	1	0	0	1	6.916	5.295	3.551	1.079
31	71	1	1	1	1	1	1	0	2	0	0	1	0	0	3	74.932	34.087	18.821	0.923
32	85	0	0	1	0	1	1	0	1	0	0	1	0	0	4		62.778
33	73	1	0	0	0	0	1	0	2	0	0	1	0	0	4		82.671
34	74	1	3	0	0	0	1	0	1	0	0	1	0	1	3	465.131	3.285
35	85	1	2	0	0	0	1	0	0	0	0	1	0	0	4		167.144
36	75	1	0	0	1	0	1	0	1	0	0	1	0	0	4	115.299
37	77	0	0	1	1	1	1	0	0	1	1	1	0	1	4	383.68
38	71	1	0	0	0	0	1	0	1	0	0	0	0	1	1		6.065
39	86	1	2	1	1	0	1	0	10	0	0	1	0	0	4		126.259
40	86	0	0	1	0	0	1	1	4	0	0	0	0	0	4	241.552
41	80	1	0	0	1	0	1	1	0	1	0	1	1	0	6	0.156	250.546
42	79	0	0	1	0	1	1	0	3	0	0	1	0	1	3	435.577	0.312
43	76	0	3	0	0	0	1	0	0	0	1	1	0	1	6	326.273	0.191
44	71	1	0	1	0	1	1	1	1	1	1	1	0	0	5	192.778
45	83	0	0	1	0	0	1	0	1	0	0	0	0	0	1		8.8
46	76	0	0	1	0	0	1	0	1	1	1	1	0	1	6	23.104	522.468
47	75	0	0	1	0	0	1	0	1	0	1	0	0	1	2	44.095
48	84	1	0	1	0	0	1	0	7	0	0	1	0	1	3	0.374	333.778
49	63	0	0	1	0	1	1	0	5	0	0	1	0	1	2		43.128
50	63	0	0	1	0	0	1	0	1	0	0	0	0	0	0	48.187
51	66	0	0	1	1	0	1	0	1	1	0	1	0	1	5	3.989	512.309
52	92	1	4	1	0	0	1	1	5	0	1	1	0	0	6	23.199	29.699	9.066	1.184
53	75	1	2	1	1	0	1	1	1	0	1	1	0	1	3	175.806
54	82	1	0	0	1	0	1	0	0	1	0	1	0	0	6	7.066	702.037
55	85	1	0	0	1	0	1	0	0	1	0	1	0	1	6	6.12	387.146
56	82	0	0	1	0	1	1	0	0	0	0	0	0	0	0	235.064	2.598
57	80	0	0	0	1	1	1	0	0	0	0	0	0	0	1	0.052	17.17
58	68	1	1	1	0	1	1	1	0	1	0	0	1	1	4	1.288	225.956
59	74	1	3	0	0	1	1	1	3	0	0	0	0	0	4	46.607	8.732	0.946
60	68	0	0	0	0	0	1	0	0	1	0	1	1	1	6	84.697
61	77	1	5	0	1	1	1	1	0	0	0	0	0	0	5	51.851	18.71
62	76	1	0	1	0	0	0	1	2	0	0	0	0	0	4	68.247
63	88	1	1	1	1	0	1	0	2	0	1	1	0	0	4		258.643
64	81	1	2	0	0	0	1	0	1	0	0	1	0	1	4		186.382
65	83	1	5	1	1	1	1	0	5	0	1	1	0	0	6	3.115	311.2
66	64	0	0	0	0	0	1	0	2	0	0	0	0	1	3	126.998
67	68	0	0	1	0	0	1	0	0	0	0	0	0	0	4	19.293	0.648
68	79	0	0	0	0	0	1	0	0	0	0	0	0	0	0	3.045
69	64	1	0	1	1	0	1	0	4	0	0	0	0	0	3		68.778
70	87	1	0	0	0	0	1	0	0	0	0	0	0	0	2			13.751	67.576
71	58	0	1	1	1	0	1	1	0	0	1	1	0	0	4	203.992
72	65	0	0	1	1	0	1	0	0	0	0	0	0	0	1	0		56.11	0.036
73	74	0	1	1	0	0	1	0	0	0	0	0	0	0	1	13.105	12.724
74	70	0	0	1	0	0	1	1	0	1	0	1	1	1	6	7.313	472.213
75	67	0	0	0	0	0	1	0	0	0	0	0	0	0	4	62.666	4.884
76	66	1	0	1	1	0	1	0	0	0	0	0	0	0	2	286.484
77	82	0	1	1	1	0	1	0	1	0	0	0	0	0	4	10.067
78	67	0	0	0	1	0	1	1	0	0	0	1	0	1	4	363.674
79	70	1	0	1	0	1	1	1	0	0	0	0	0	0	2	12.51	46.831	7.721	2.104
80	90	1	0	0	0	0	1	0	0	0	1	1	0	0	5		68.354
81	79	1	0	1	0	0	1	0	0	1	0	1	0	1	6		316.198		5.472
82	77	0	0	0	0	0	1	0	1	0	0	0	0	0	1	57.145
83	72	1	0	1	0	0	1	1	1	0	0	0	0	0	4	265.316	39.148
84	71	1	0	0	0	0	1	0	0	0	0	0	0	0	2	15.299	15.453
85	63	0	2	1	1	0	1	0	0	0	0	0	0	0	2	115.575
86	86	1	0	0	0	0	1	1	4	0	0	0	0	0	1		30.989
87	73	0	0	1	0	0	1	1	4	0	0	1	0	0	1	49.103
88	86	0	0	0	0	0	1	1	0	0	0	0	0	0	3		10.716
89	79	1	3	0	0	0	1	0	0	0	0	0	0	1	4	9.969	0.889
90	82	0	4	1	1	1	1	0	1	0	0	0	0	0	4		17.058
